# Supplementary material for: Determination of piperaquine concentration in human plasma and the correlation of capillary versus venous plasma concentrations
Source: PLoS One. 2020 May 29;15(5):e0233893. doi: 10.1371/journal.pone.0233893 (PMC7259774; doi:10.1371/journal.pone.0233893)
Supplement: S1 Table — (XLSX) [file pone.0233893.s001.xlsx]

## Sheet: Sheet1
Table S1. adsorption of PQ on container surface.
	Control (0hr)	16hr
replicate	Eppendorf tube	Eppendorf tube	Silanized glass tube	Glass tube
1	10.8	9.31	2.63	3.91
2	10.5	9.75	2.73	4.13
3	10.3	9.86	2.68	4.04
mean	10.5333	9.64	2.68	4.02667
SD	0.251661	0.291033	0.05	0.110604
% diff		91.519	25.443	38.2278
PQ (5000 ng/mL ) was diluted to 100 ng/mL with 10% MeCN 0.5%FA in 3 different tubes and stood on bench overnight (16hr).
in the following day it was diluted to 10 ng/mL PQ and injected onto Sciex TripleQuad 6500+ LC-MS/MS system.
Control was diluted from 5000 ng/mL and injected inmediately along with the treated samples
