# Supplementary material for: Determination of piperaquine concentration in human plasma and the correlation of capillary versus venous plasma concentrations
Source: PLoS One. 2020 May 29;15(5):e0233893. doi: 10.1371/journal.pone.0233893 (PMC7259774; doi:10.1371/journal.pone.0233893)
Supplement: S2 Table — (XLSX) [file pone.0233893.s002.xlsx]

## Sheet: Sheet1
Table S2. Dilution and partial volume precision and accuracy for PQ
Table S2A, dilution of samples above ULOQ.
Nominal concentration: 3,000ng/mL			(calibration curve 10 -1000 ng/mL)
		Dilution	3X	5X	10X
	Sample #	calculated conc.
	1		975	563	315
	2		954	601	304
	3		938	601	301
	Theoretical Conc.		1000	600	300
	Mean		955.667	588.333	306.667
	SD		18.5562	21.9393	7.37111
	CV %		1.9417	3.72906	2.40362
	% Dev		-4.43333	-1.94444	2.22222
	n		3	3	3
Table S2B, partial volume validation
Test Condition	Low	High	Xhigh	DHA	Low	Med	Xhigh
12.5 uL samples*	30 ng/ml	800ng/ml	2000 ng/ml	Theoret.conc.ng/ml	30	800	2000
1	33.4	860	2040	mean	32.975	827.667	2026.67
2	30.5	815	2010	S D	4.92375	28.2194	15.2753
3	40.1	808	2030	% CV	14.9318	3.40951	0.753713
	27.9			% dev	9.91667	3.45833	1.33333
				n	4	3	3
25 uL samples (control)
1	29	847		mean	30.2	831.667
2	31	829		S D	1.0583	14.1892
3	30.6	819		% CV	3.50431	1.70612
				% dev	0.666667	3.95833
				n	3	3
				difference between mean values	0.0918874	-0.00480962
				Deviation from theoretical values	9.91667	3.45833	1.33333
*half volume (12.5 µL) of blank plasma were added
