# Supplementary material for: Determination of piperaquine concentration in human plasma and the correlation of capillary versus venous plasma concentrations
Source: PLoS One. 2020 May 29;15(5):e0233893. doi: 10.1371/journal.pone.0233893 (PMC7259774; doi:10.1371/journal.pone.0233893)
Supplement: S3 Table — (XLSX) [file pone.0233893.s003.xlsx]

## Sheet: Sheet1
Table S3. Interference of potential concomitant drugs. Medium validation sample (200 ng/mL) was spiked with potential concomitant drugs
at 5000 ng/mL and processed as described in sample preparation.
Concomitant Drugs	calculated conc (ng/mL)			mean conc	STD	%CV	%dev
(5000 ng/mL)	1	2	3
Control (PQ)	220	219	222	220.333	1.52753	0.693279
lumefantrine	216	217	209	214	4.3589	2.03687	-2.85974
ARM-DHA*	209	219	219	215.667	5.7735	2.67705	-2.10319
Nevirapine	218	221	220	219.667	1.52753	0.695383	-0.287487
Efavirenz	217	222	210	216.333	6.02771	2.78631	-1.80057
Zidovudine-lamivudine	228	220	218	222	5.2915	2.38356	0.771675
D4T	212	211	217	213.333	3.21455	1.50682	-3.16235
5PI mixture**	219	213	210	214	4.58258	2.14139	-2.85974
*ARM-DHA: Artemther-dihydroartemisinin, spiked at 500ng/mL.
**PI mixture comtains lopinavir, nelfinavir, indinavir, Saquinavir, amprenavir.
