# Supplementary material for: Determination of piperaquine concentration in human plasma and the correlation of capillary versus venous plasma concentrations
Source: PLoS One. 2020 May 29;15(5):e0233893. doi: 10.1371/journal.pone.0233893 (PMC7259774; doi:10.1371/journal.pone.0233893)
Supplement: S4 Table — (XLSX) [file pone.0233893.s004.xlsx]

## Sheet: Sheet1
Table S4. Cross validation using the previous API5000-based method as reference
reference, ng/mL	API2000, ng/mL	%diff	reference, ng/mL	API2000, ng/mL	%diff	reference, ng/mL	API2000, ng/mL	%diff
92.6	104	12.311	9.27	10.5	13.2686	31.6	29.4	-6.96203
39.5	47.2	19.4937	536	654	22.0149	25.1	22.1	-11.9522
16.3	15.5	-4.90798	478	563	17.7824	11.4	BLQ
76.3	75.8	-0.655308	42.4	48.6	14.6226	75.2	66.4	-11.7021
57.5	58	0.869565	283	334	18.0212	92.3	81.7	-11.4843
28.1	29.2	3.91459	218	257	17.8899	125	103	-17.6
28	26.5	-5.35714	39.5	44.2	11.8987	155	123	-20.6452
44.2	44.3	0.226244	215	248	15.3488	130	103	-20.7692
132	138	4.54545	553	634	14.6474	111	97.3	-12.3423
250	267	6.8	44.1	48.9	10.8844	129	115	-10.8527
13.5	12.9	-4.44444	281	333	18.5053	128	114	-10.9375
78.7	88.1	11.9441	17.6	19	7.95455	77.7	68.8	-11.4543
20.2	21.3	5.44554	22	23.4	6.36364	57.9	42.1	-27.2884
53.8	54.5	1.30112	55.4	56.9	2.70758	83.4	76.8	-7.91367
61.8	59	-4.53074	14.5	15.2	4.82759	19.1	16	-16.2304
50	51.9	3.8	30.9	33.5	8.41424	11	BLQ
14.4	16.5	14.5833	28	31.9	13.9286	13.9	10.4	-25.1799
111	118	6.30631	64.9	67.8	4.46841	36.3	33.4	-7.98898
195	225	15.3846	379	439	15.8311	13.5	12.2	-9.62963
38.2	40.6	6.28272	85.3	92.3	8.20633	9.06	BLQ
63.9	72.9	14.0845	24.8	26.4	6.45161	66.8	63.7	-4.64072
236	240	1.69492	103	99.9	-3.00971	23.9	20.5	-14.2259
72.7	116	59.5598	315	366	16.1905	18.7	15.1	-19.2513
202	218	7.92079	219	248	13.242	49.9	50.1	0.400802
229	250	9.17031	13.7	16.9	23.3577	17.5	14.7	-16
100	134	34	147	182	23.8095	11.8	10.3	-12.7119
316	331	4.74684	35.6	38.9	9.26966	25.5	20.8	-18.4314
66.4	66.3	-0.150602	20.9	24.4	16.7464	11	10.6	-3.63636
146	134	-8.21918	65.9	74.7	13.3536	12.4	10.8	-12.9032
47.7	34.9	-26.8344	64.9	52	-19.8767	47.3	45	-4.86258
84.5	78.9	-6.62722	82.8	64	-22.7053	20.4	20	-1.96078
93.6	102	8.97436	211	188	-10.9005	11.9	11.3	-5.04202
60.8	57.6	-5.26316	241	220	-8.71369	34.1	31.9	-6.45161
415	448	7.95181	218	196	-10.0917	27.9	25.8	-7.52688
23.8	25.1	5.46218	225	191	-15.1111	13	11.5	-11.5385
502	557	10.9562	228	217	-4.82456	37.5	34.2	-8.8
278	322	15.8273	215	199	-7.44186	18.8	16.7	-11.1702
36.4	37.7	3.57143	60	56.1	-6.5	18.6	18.5	-0.537634
491	605	23.2179	54.2	43.3	-20.1107
